# Supplementary material for: Deprescribing attitudes and predictors among older adults attending geriatric clinics in Kuwait
Source: PLoS One. 2024 Dec 19;19(12):e0311853. doi: 10.1371/journal.pone.0311853 (PMC11658516; doi:10.1371/journal.pone.0311853)
Supplement: S1 File — (CSV) [file pone.0311853.s001.csv]

DMO1	DMO2	DMO3	DMO4	DMO5	DMO6	DMO7	DMO8	B1	B2	B3	B4	B5	A1	A2	A3	A4	A5	C1	C2	C3	C4	C5	I1	I2	I3	I4	I5	G1	G2
1	2	1	1	1	1	3	2	2	2	1	1	1	3	3	2	3	2	3	3	1	1	1	3	2	3	3	1	4	4
1	1	1	6	3	1	2	2	2	1	3	3	3	2	1	1	1	1	3	3	3	3	3	2	3	2	1	1	1	2
1	1	1	1	1	1	1	2	4	2	4	4	4	4	2	2	3	3	2	2	4	4	3	2	2	2	2	2	2	2
1	1	1	1	2	2	2	2	3	1	2	2	3	3	2	3	4	2	2	2	2	2	2	2	2	2	2	2	2	2
1	1	1	1	3	2	2	2	4	4	4	4	3	4	4	3	4	2	2	2	4	4	3	2	2	2	2	2	2	2
1	1	1	5	3	2	3	2	5	2	2	4	2	4	4	3	3	2	2	2	3	3	3	3	3	3	3	3	3	3
1	1	1	1	2	2	4	1	2	2	2	2	2	2	2	2	2	1	2	2	2	4	2	2	2	2	2	2	2	2
1	2	1	6	1	2	3	1	2	2	2	2	2	2	2	2	2	3	2	3	2	3	3	2	3	2	2	2	2	2
2	1	1	1	3	1	2	2	4	2	2	2	2	3	2	3	2	2	2	2	2	3	3	2	2	2	2	2	2	3
1	1	1	6	2	1	2	2	4	1	1	1	1	1	2	2	1	1	2	3	2	2	4	2	2	1	1	2	2	3
1	1	1	1	2	2	2	2	5	2	2	2	2	2	2	2	3	2	3	3	2	3	3	2	2	2	3	2	2	2
1	1	1	1	1	1	2	1	4	1	2	3	4	4	2	2	3	4	2	2	4	4	4	2	2	2	1	2	1	1
1	1	1	1	3	2	2	2	5	2	2	2	2	2	2	2	2	2	2	4	4	4	4	2	2	2	2	2	2	3
1	1	1	4	3	1	1	2	5	5	5	5	5	5	5	5	5	5	5	5	5	5	5	5	5	5	5	1	1	1
2	2	1	3	1	1	2	2	2	1	1	2	2	4	4	3	3	3	3	2	2	3	2	3	3	4	3	2	3	3
1	1	1	1	3	1	3	2	2	1	1	2	1	3	2	2	2	1	4	2	2	3	4	2	2	1	1	1	1	2
2	2	1	4	1	2	3	1	4	2	2	4	2	4	4	4	3	3	2	2	2	2	2	3	2	1	1	1	3	2
1	1	1	6	1	1	3	1	4	2	1	2	1	2	2	2	1	2	2	3	4	4	4	2	2	3	2	2	1	4
1	3	2	3	1	1	2	1	2	1	1	1	2	1	2	1	2	1	3	2	2	2	2	3	3	2	2	2	3	2
1	2	1	6	2	2	3	1	1	4	4	3	4	4	4	2	4	4	4	2	4	4	1	1	1	1	1	1	2	2
1	2	1	3	1	2	2	1	2	2	2	3	2	2	2	2	2	2	4	4	3	5	2	3	2	2	3	2	1	3
1	1	1	1	1	1	2	2	4	2	2	5	1	5	5	5	2	3	4	2	4	4	2	1	1	2	2	2	3	1
1	1	1	1	3	2	3	1	4	2	2	2	2	4	2	2	2	2	2	2	4	4	4	2	2	4	2	1	1	2
1	2	1	1	2	2	3	2	4	1	1	1	1	3	2	2	3	2	1	2	2	4	4	2	1	1	1	1	1	1
2	2	1	1	2	2	4	2	5	1	1	1	1	3	3	2	4	2	2	3	2	4	4	2	2	2	4	4	1	1
1	1	1	3	1	2	3	1	5	2	2	3	4	2	3	2	2	2	2	2	5	3	3	2	1	2	3	1	1	3
1	1	1	6	1	1	2	2	3	2	1	2	2	2	2	2	2	2	2	2	2	2	2	2	2	1	2	2	2	3
2	1	1	4	2	1	4	1	4	1	1	1	1	3	5	1	5	5	1	1	1	5	1	1	1	1	1	1	5	1
1	1	2	6	1	2	1	1	2	1	1	1	2	2	2	2	1	1	1	1	2	2	2	2	2	2	2	2	2	2
1	1	1	6	3	1	3	1	1	2	2	2	1	2	1	1	1	1	2	2	1	1	1	1	1	2	2	2	2	1
1	1	1	4	2	1	2	2	4	2	2	2	2	3	2	2	2	3	3	2	2	2	3	1	1	2	1	1	1	2
1	2	1	3	1	2	3	1	4	2	1	1	1	4	5	5	5	5	2	4	4	5	4	1	1	1	5	1	1	1
1	1	1	3	3	2	3	1	4	2	2	3	2	3	3	2	3	2	1	3	1	3	5	3	2	1	1	1	1	2
1	1	1	1	2	2	3	2	1	1	1	1	1	3	3	1	3	2	1	1	1	3	1	1	1	1	1	1	1	5
1	2	1	1	1	1	2	2	3	5	4	2	4	5	3	1	5	5	3	1	2	2	5	1	1	3	4	1	1	2
2	3	1	4	3	1	3	2	4	1	1	1	1	2	5	2	3	2	1	3	2	3	3	2	2	3	3	3	3	2
2	1	1	1	4	1	3	2	4	4	4	4	4	4	4	5	4	2	2	2	4	4	2	2	2	2	2	2	2	2
1	1	2	1	1	2	3	1	2	2	2	2	2	1	1	1	2	1	3	3	4	4	4	4	1	1	1	1	2	3
1	3	1	3	1	3	4	1	4	2	1	1	1	1	1	1	1	1	4	4	4	4	4	4	2	2	2	2	2	4
1	1	1	1	3	1	2	2	2	2	2	2	2	4	3	3	4	2	3	3	2	5	4	1	1	1	3	1	1	1
1	1	1	4	2	1	2	2	2	1	1	1	1	1	1	1	1	1	1	1	1	5	5	1	1	1	1	1	1	5
2	1	1	6	3	2	3	1	4	1	2	2	2	2	2	2	2	3	2	4	3	4	4	2	4	2	3	1	1	2
1	1	1	1	4	1	1	2	2	1	1	1	1	1	1	1	4	2	2	3	1	1	2	1	1	1	1	1	1	1
1	1	1	1	1	2	4	2	4	1	1	1	1	2	2	2	2	4	2	4	2	4	4	2	2	2	2	2	1	1
2	2	1	4	3	2	3	2	4	4	2	2	2	4	4	2	3	4	4	2	4	4	4	2	2	2	1	2	2	2
1	1	1	4	3	1	2	2	2	1	2	2	2	4	1	1	3	1	2	2	1	4	4	2	4	3	1	2	1	2
1	2	1	4	1	2	4	2	5	5	1	4	1	5	5	1	5	1	4	5	5	5	5	1	1	2	1	1	1	3
2	1	1	5	3	2	3	1	4	2	2	4	2	2	2	2	2	3	3	4	4	4	3	2	2	4	3	2	2	2
1	1	1	6	4	2	3	2	1	1	2	2	2	2	2	2	2	2	2	2	2	2	2	2	2	2	2	2	2	2
2	1	1	5	4	2	3	2	1	2	2	2	2	2	2	1	2	2	2	3	3	4	2	1	1	1	1	2	1	1
1	1	1	1	1	2	3	2	2	3	1	2	1	2	2	2	2	2	2	2	2	4	2	2	2	2	2	3	3	3
1	1	1	5	3	2	3	2	3	2	2	2	2	3	2	1	3	3	4	5	1	5	5	2	2	2	2	2	1	2
2	2	1	5	2	2	3	1	5	1	1	1	1	2	2	1	2	3	4	5	1	3	1	2	2	2	3	2	1	4
1	2	1	4	1	2	4	1	2	1	1	1	1	2	3	1	3	2	3	3	1	4	4	2	2	2	2	2	2	2
2	2	1	5	2	3	3	2	2	1	1	3	3	2	4	5	5	3	2	3	3	5	5	1	1	2	1	1	1	2
2	2	1	5	2	3	5	1	2	1	1	2	1	3	2	2	3	3	2	4	4	5	4	3	3	3	2	1	1	1
1	1	1	6	1	2	3	1	3	1	1	1	1	2	2	1	2	2	2	2	2	2	3	2	2	2	2	2	2	3
2	2	2	2	2	3	4	1	2	2	2	2	2	4	4	4	3	2	2	3	2	4	4	2	4	4	4	2	3	2
2	1	1	3	2	2	3	2	1	1	1	2	2	2	1	3	2	5	5	5	3	2	1	2	1	2	2	1	5	3
2	1	1	3	3	2	3	2	2	3	2	4	2	5	2	1	1	2	2	3	2	3	1	1	2	3	3	4	3	1
2	3	2	2	1	3	4	1	2	2	2	1	1	2	3	3	3	2	2	3	2	2	2	4	4	3	2	3	2	2
2	1	1	3	1	3	4	1	4	4	4	4	2	2	3	3	3	2	2	3	2	3	3	2	3	2	4	2	2	2
2	1	1	2	1	1	2	2	4	4	4	4	4	3	3	3	2	2	3	2	4	3	3	3	3	2	2	3	2	2
2	2	1	2	1	2	2	1	3	3	3	3	2	2	3	2	3	2	3	1	2	3	4	3	4	2	3	2	2	4
2	1	1	2	1	3	4	2	5	5	4	3	4	5	3	3	3	4	3	2	2	3	3	3	2	3	2	2	2	4
2	1	1	2	3	1	1	2	5	5	4	3	3	3	4	3	2	2	3	2	2	3	3	2	2	2	2	2	2	2
2	1	1	2	1	2	2	2	4	4	4	4	4	3	2	2	2	2	2	2	2	3	4	2	2	2	2	2	2	2
2	3	1	2	2	2	3	1	2	2	3	3	3	2	2	1	2	2	3	3	3	3	3	3	2	2	3	2	3	4
2	2	1	2	1	2	3	1	4	2	5	5	3	3	4	2	3	2	2	3	2	2	5	5	2	2	2	2	3	3
2	1	1	5	4	1	2	2	4	3	4	4	4	2	3	3	2	3	3	4	3	3	4	2	2	2	2	3	2	2
2	3	1	5	2	2	3	1	3	4	3	4	2	3	2	3	4	3	4	3	3	2	2	3	3	3	2	2	2	2
2	2	1	6	2	2	3	1	2	2	2	3	3	2	2	2	4	3	2	2	1	1	3	3	3	3	3	3	3	2
2	1	1	6	2	1	1	2	5	5	5	5	5	5	4	3	3	2	2	1	2	3	1	2	3	4	3	3	2	2
2	1	1	6	2	1	1	2	3	1	2	1	4	4	4	3	3	3	2	2	2	2	1	1	3	2	1	2	3	2
2	1	1	2	1	2	3	2	4	2	2	2	3	4	4	4	2	3	2	2	1	3	2	3	2	2	2	2	3	4
2	1	1	6	2	1	2	2	4	4	4	4	4	4	3	2	3	2	2	2	2	3	2	1	3	2	1	2	3	3
2	3	1	2	1	2	4	1	3	2	2	2	1	2	2	2	1	2	2	2	2	3	1	4	4	3	3	3	2	4
2	1	1	6	2	1	1	2	4	4	4	2	2	2	3	3	3	2	3	3	4	4	2	2	2	2	2	2	2	3
2	3	1	2	1	2	4	1	2	2	2	3	2	3	2	2	2	3	3	3	2	2	2	3	3	2	3	2	3	3
2	2	1	6	2	2	2	2	3	3	3	2	3	2	2	2	2	2	3	2	2	2	3	3	2	3	2	3	4	3
2	1	1	4	3	1	1	2	4	4	4	4	4	3	2	2	2	2	2	3	2	3	3	3	2	2	2	2	3	3
2	1	1	6	1	1	1	1	5	5	5	5	5	4	3	2	2	2	3	2	3	2	3	3	3	2	2	1	2	3
2	3	1	5	1	2	3	1	4	2	2	2	2	3	4	4	4	4	4	1	2	4	3	2	2	2	3	2	5	1
2	1	1	5	3	1	2	1	2	2	2	1	2	3	3	3	3	4	2	2	3	4	2	2	2	2	1	1	1	2
2	2	1	5	3	1	2	2	5	4	5	5	4	5	3	5	5	5	3	3	5	5	2	2	2	2	3	2	3	1
2	2	1	5	2	1	2	2	5	5	5	5	5	5	5	5	5	5	5	5	5	5	1	1	1	1	5	4	3	1
2	2	1	5	3	2	2	1	2	4	4	4	2	4	4	4	4	4	2	2	2	2	2	2	2	2	2	2	2	2
2	2	1	5	2	3	6	1	1	1	1	1	1	5	5	3	5	4	3	1	1	1	1	1	1	1	5	3	3	1
2	1	2	5	1	1	1	1	1	5	4	5	4	4	5	5	5	1	1	1	1	5	1	1	1	1	5	2	5	1
2	1	1	5	3	2	3	2	1	1	1	1	1	1	1	1	1	1	1	1	1	1	2	2	3	3	4	3	3	5
2	1	1	5	3	1	2	2	4	1	1	1	1	1	1	1	1	1	2	4	4	4	2	1	1	1	1	2	2	2
2	2	1	2	1	2	3	1	1	4	1	1	1	5	5	2	5	2	2	4	1	3	5	1	1	1	2	1	4	2
2	2	1	2	2	3	4	2	3	2	2	1	2	2	1	1	2	2	2	1	1	2	2	3	2	2	1	1	1	1
2	2	2	6	3	1	1	2	5	1	4	4	4	5	1	3	2	2	4	4	5	5	5	1	1	1	4	1	2	1
2	1	2	5	3	1	2	2	2	4	4	4	4	4	3	3	4	4	3	3	4	4	2	2	2	2	2	2	2	2
2	1	2	5	3	2	2	1	2	4	2	4	4	4	4	4	4	2	2	2	2	2	2	1	1	1	1	2	2	2
2	1	1	5	2	2	2	2	4	1	1	1	1	2	1	1	1	1	1	1	2	5	1	1	1	1	1	2	1	1
2	1	1	2	4	2	4	2	1	1	1	1	1	1	1	1	1	1	3	3	1	3	2	1	1	1	1	1	1	3
2	1	2	2	2	1	2	2	5	5	5	5	5	5	5	5	5	5	1	1	1	5	2	1	1	2	5	1	1	1
2	1	1	2	3	2	2	2	5	4	4	4	3	4	3	2	3	3	2	2	2	3	2	2	2	2	2	2	1	2
2	1	1	2	1	1	2	1	5	5	5	5	5	5	2	5	5	5	1	1	5	1	1	1	1	2	5	1	4	1
2	1	2	3	2	1	1	1	4	4	4	4	4	4	4	4	4	4	4	4	5	2	2	2	2	2	2	2	2	2
2	1	1	3	3	1	1	2	5	5	5	5	5	5	5	5	5	5	2	2	4	3	3	1	2	2	2	2	2	2
2	1	2	3	3	2	3	1	3	1	2	2	2	1	1	1	1	2	2	3	4	5	5	1	1	1	2	1	1	1
2	1	1	3	2	3	3	2	4	4	4	4	4	4	4	4	4	3	4	2	4	4	4	2	2	2	2	2	2	2
2	2	1	3	3	3	5	1	4	2	1	2	1	1	2	1	2	2	4	1	2	2	1	1	1	2	1	1	2	2
2	1	2	2	3	2	3	2	5	4	4	4	4	1	2	2	2	2	2	2	4	4	4	2	2	2	2	2	2	2
2	1	2	6	3	2	3	2	2	2	2	1	1	3	2	2	1	1	3	3	2	3	2	2	2	2	1	1	3	3
2	2	1	2	3	1	1	2	4	5	4	5	4	5	5	5	5	4	1	5	5	5	1	1	1	1	1	1	1	1
2	1	2	5	3	1	1	2	4	2	3	4	3	2	3	2	3	2	2	2	4	3	2	3	2	2	2	2	1	2
2	1	1	5	3	2	3	1	4	1	2	3	2	2	2	2	3	3	2	3	2	4	2	2	2	1	2	1	1	3
2	1	1	5	1	3	4	1	3	1	1	1	1	1	1	1	1	1	1	1	1	1	1	1	1	1	1	1	1	1
2	1	2	6	4	1	2	2	1	1	2	1	2	5	1	2	5	1	2	2	2	5	2	1	1	1	1	1	1	2
2	2	1	6	2	1	2	2	5	5	5	5	5	4	4	4	3	3	3	3	3	2	1	1	2	2	2	2	2	3
2	2	1	4	1	1	1	2	4	4	3	3	3	3	3	3	2	2	2	2	3	3	3	3	3	2	2	2	2	2
2	1	1	6	1	1	1	2	5	5	4	4	4	5	3	2	2	3	2	1	1	3	2	2	1	1	1	1	1	1
2	1	2	2	3	2	4	2	2	4	4	4	4	2	2	2	2	2	2	4	4	5	4	2	2	2	2	2	2	2
2	1	2	2	3	1	2	2	3	1	2	2	2	2	2	3	2	2	3	4	4	4	2	4	4	4	5	5	5	4
2	1	2	2	3	1	3	2	1	2	2	2	2	4	3	3	3	3	3	3	3	3	3	3	2	2	2	2	2	2
2	1	2	2	2	2	2	2	5	4	4	4	4	4	2	2	2	4	2	2	2	2	4	2	2	2	2	2	2	2
2	1	2	2	3	1	2	2	4	3	2	2	2	3	3	3	4	2	4	4	2	4	4	3	3	2	2	3	2	2
2	1	1	5	3	1	3	2	4	1	1	1	1	1	4	1	1	3	2	4	4	4	4	1	1	1	1	1	1	1
2	1	1	4	4	1	1	2	5	5	4	5	5	5	1	1	1	5	5	5	1	5	5	1	1	1	1	1	1	1
2	2	1	5	2	2	2	2	2	2	2	2	2	3	3	2	4	1	2	2	2	4	2	2	2	2	2	2	2	2
2	1	1	5	2	2	2	2	3	2	2	1	1	3	4	2	2	1	2	2	3	4	1	2	2	2	1	2	2	3
2	1	1	4	3	1	2	1	2	2	2	2	1	2	2	1	2	2	2	3	3	3	3	2	2	2	2	2	2	2
2	1	1	2	2	1	2	1	1	1	2	1	1	5	5	5	5	2	4	1	1	5	1	1	1	1	1	1	2	1
2	1	1	2	2	2	3	2	2	2	1	5	1	1	1	1	1	5	1	4	2	5	5	1	1	1	1	1	1	1
2	1	1	6	3	2	2	1	4	2	4	4	3	4	2	2	3	2	2	2	3	4	4	2	2	2	2	1	1	2
2	1	1	6	2	2	3	1	4	2	2	2	2	4	2	2	4	4	4	4	4	4	4	2	2	2	2	2	2	2
2	1	1	6	3	1	1	1	2	1	4	2	2	1	2	2	1	2	2	2	2	1	2	2	2	2	2	2	2	2
2	1	1	2	3	1	1	2	5	4	4	4	4	4	4	4	4	4	4	4	4	5	2	2	2	2	2	2	1	2
2	2	1	3	1	3	4	2	2	1	1	1	1	1	4	1	3	1	1	3	1	2	2	2	2	2	2	2	4	5
1	1	2	6	4	1	2	2	1	1	2	1	2	5	1	2	5	1	2	2	2	5	2	1	1	1	1	1	1	2
2	1	1	6	1	1	1	2	4	4	4	3	4	3	2	3	3	3	3	3	3	2	3	2	1	1	1	2	3	3
2	1	1	6	1	1	2	1	5	5	5	5	5	3	3	3	3	2	4	3	3	3	5	5	5	1	1	2	2	3
2	1	1	6	2	1	1	2	4	4	4	3	3	3	3	3	4	4	4	2	3	3	3	2	1	1	2	3	4	3
2	3	1	4	2	2	3	1	5	5	5	4	4	4	3	3	3	3	3	4	4	2	2	2	1	1	1	1	1	1
2	1	2	5	2	2	2	1	1	3	2	1	2	4	5	1	4	2	5	1	1	3	1	1	1	2	2	2	2	1
2	2	1	3	1	1	1	1	3	3	4	1	2	2	1	2	1	1	3	5	3	4	3	2	3	2	1	1	1	3
2	1	1	6	1	1	1	2	4	4	4	5	4	4	4	3	3	2	2	2	3	3	3	4	1	1	1	2	3	3
2	2	1	5	2	1	2	1	3	2	3	3	3	2	3	4	3	4	2	2	2	2	3	4	3	2	2	2	3	3
2	1	1	5	2	1	1	1	3	2	3	4	2	2	2	2	2	2	4	3	3	2	3	3	2	2	2	2	3	3
2	1	1	3	3	1	1	1	4	4	3	2	1	5	2	2	5	5	3	5	4	5	5	4	2	2	2	1	1	2
2	2	1	3	1	2	2	2	2	2	2	3	3	3	3	1	1	3	3	2	2	2	3	3	2	2	3	2	2	3
2	1	1	4	1	1	1	2	5	4	5	5	5	4	3	3	3	2	3	3	3	3	4	4	2	2	3	2	2	3
2	1	1	2	1	1	1	1	4	4	4	4	4	3	2	4	2	3	3	3	2	4	2	2	2	3	2	2	2	3
2	3	1	2	1	2	3	1	2	2	3	3	2	3	3	2	2	3	2	3	1	3	4	3	3	2	2	2	3	3
2	1	1	2	1	1	1	2	5	4	4	4	4	3	3	3	2	3	3	3	2	3	4	2	2	2	2	2	2	2
2	1	1	6	2	1	1	2	4	4	5	4	3	2	2	2	1	2	2	3	4	4	4	3	2	1	1	2	2	3
2	2	2	2	2	1	2	1	2	1	1	1	1	1	3	2	4	4	3	3	2	2	3	3	2	1	1	2	1	1
2	3	1	2	1	2	3	1	2	1	1	1	1	3	3	3	3	4	4	3	2	1	2	3	2	1	1	4	3	2
2	1	1	2	2	1	1	2	5	4	4	4	4	4	4	2	2	3	3	2	2	3	3	2	1	1	2	1	1	1
1	1	1	2	3	1	2	2	5	4	5	5	5	4	2	5	5	2	1	3	5	5	5	1	1	1	4	1	2	1
1	1	1	2	3	3	4	1	2	1	1	1	1	5	5	1	1	1	1	1	1	5	5	1	1	1	1	1	1	1
